# Supplementary material for: Initial and relapse prodromes in adult patients with episodes of bipolar disorder: A systematic review
Source: Eur Psychiatry. 2020 Feb 12;63(1):e12. doi: 10.1192/j.eurpsy.2019.18 (PMC7315869; doi:10.1192/j.eurpsy.2019.18)
Supplement: Supplementary file 1 [file S092493381900018Xsup.zip]

Archive with 4 entries (4 files):
- S092493381900018Xsup001.docx
- S092493381900018Xsup002.docx
- S092493381900018Xsup003.docx
- S092493381900018Xsup004.docx
